# Supplementary material for: Genetic and causal relationship between chronic gastrointestinal diseases and erectile dysfunction: a Mendelian randomization study
Source: Front Med (Lausanne). 2024 Jul 31;11:1422267. doi: 10.3389/fmed.2024.1422267 (PMC11322132; doi:10.3389/fmed.2024.1422267)
Supplement: Supplementary file 1 [file Data_Sheet_1.xlsx]

## Sheet: Table 1
GWAS data information of Chronic gastrointestinal diseases
Phenotypes	Consortiums or Authors	Ethnicity	cases	controls	URL, PMID,or GWAS ID
Chronic gastritis	/	European	3645	441451	ebi-a-GCST90018825
Peptic ulcer disease	Guindo-Martínez M et. al	European	920	55717	33893285
Gastric cancer	/	European	1029	475087
Inflammatory bowel disease	The International Inflammatory Bowel Disease Genetics Consortium (IIBDGC)	European	12882	21770	26192919
Ulcerative colitis	The International Inflammatory Bowel Disease Genetics Consortium (IIBDGC)	European	13768	33977	26192919
Crohn’s disease	The International Inflammatory Bowel Disease Genetics Consortium (IIBDGC)	European	5956	14927	26192919
Celiac disease	Trynka et. al	European	12041	12228	22057235
Irritable bowel syndrome	Eijsbouts C et. al	European	53400	433201	34741163
Colorectal cancer	Huyghe JR et. al	European	11835	11856	30510241
Nonalcoholic fatty liver disease	Ghodsian N et. al	European	8434	770180	34841290
Alcoholic liver disease	Jiang L et. al	European	451	455897	34737426
Liver cirrhosis	/	European	122	347284	ebi-a-GCST90018826
Chronic pancreatitis	/	European	1424	476104	ebi-a-GCST90018821
GWAS data information of erectile dysfunction
Erectile dysfunction	FinnGen	European	1154	94024	https://r5.finngen.fi/
Erectile dysfunction	UK Biobank	European	357	208451	34737426
Erectile dysfunction	Bovijn J et. al	European	6175	217360	30583798

## Sheet: Table 2
SNPs used as instrumental variable for chronic gastrointestinal diseases in discovery stage
Chronic gastritis
SNP	effect_allele	other_allele	chr	pos	beta	se	eaf	pval	F
rs1016342	T	C	8	128092455	-0.103	0.0219	0.512336	2.68201e-06	22.12
rs10744379	G	T	12	129072316	-0.105	0.022	0.598604	1.81798e-06	22.7788
rs115629817	C	T	6	38896982	0.5979	0.127	0.013717	2.51901e-06	22.164
rs116185646	T	C	4	151710403	0.3999	0.0901	0.0242753	9.01094e-06	19.6993
rs1175221	A	G	13	44883898	-0.3515	0.0791	0.293145	8.76799e-06	19.7468
rs118104771	T	C	8	10804558	0.3564	0.0689	0.0327254	2.323e-07	26.7569
rs12228375	A	C	12	90929652	-0.1488	0.0316	0.167412	2.46797e-06	22.1733
rs12285122	A	G	11	118734640	0.4119	0.089	0.118869	3.67198e-06	21.4191
rs13086360	C	T	3	172334560	0.1117	0.0245	0.295596	5.01499e-06	20.7861
rs139815501	C	T	11	118177659	0.4542	0.0937	0.0145122	1.258e-06	23.497
rs140757569	T	G	5	132909084	0.4751	0.1014	0.0121993	2.81397e-06	21.9529
rs148616160	A	G	17	79324819	0.6508	0.1315	0.01135	7.45796e-07	24.493
rs1490586	A	C	4	105890017	0.1081	0.0239	0.319886	6.11505e-06	20.4576
rs149487438	A	G	11	8517131	-0.313	0.0696	0.0141758	6.93298e-06	20.2241
rs17266771	C	T	5	111506751	0.1708	0.0367	0.0962514	3.234e-06	21.6592
rs17875093	A	G	7	126899880	0.2443	0.052	0.0516719	2.60202e-06	22.0718
rs2190345	G	A	7	41110311	0.1178	0.026	0.781188	5.84104e-06	20.5278
rs28706606	T	C	16	76029681	0.1512	0.0304	0.150972	6.77907e-07	24.7374
rs369946451	G	A	6	97092523	0.6514	0.1467	0.0262196	9.03192e-06	19.7167
rs485064	T	G	11	125953664	0.1031	0.0233	0.613542	9.97493e-06	19.5796
rs5016557	G	A	4	44574789	-0.3492	0.0764	0.330095	4.911e-06	20.891
rs6069751	T	C	20	55024447	-0.1156	0.0244	0.351661	2.25502e-06	22.4457
rs6130530	T	C	20	42739719	0.1277	0.0247	0.321681	2.40198e-07	26.7292
rs61897703	T	G	11	119672586	0.3442	0.0774	0.0370631	8.82409e-06	19.776
rs6572989	T	C	14	20433207	-0.1188	0.0247	0.424277	1.47499e-06	23.1333
rs73163403	A	G	13	30714846	0.4194	0.0875	0.0189233	1.64502e-06	22.9741
rs73173642	C	A	7	157956672	-0.3397	0.0707	0.103429	1.52398e-06	23.0861
rs74440624	C	T	4	61558068	0.3172	0.0692	0.139969	4.59695e-06	21.0113
rs7732758	T	C	5	78021241	0.099	0.022	0.499173	6.73504e-06	20.2499
Peptic ulcer disease
rs10784276	A	C	12	62347124	0.300925	0.0674163	0.612833	9.27e-06	19.9245
rs118110731	A	G	7	75903797	-0.864252	0.169945	0.988223	7.9e-06	25.8621
rs141881307	T	C	5	102324022	1.15004	0.32043	0.981279	8.19e-06	12.8813
rs1428825	C	T	16	62774971	0.495119	0.102444	0.285472	5.29e-06	23.3586
rs17500053	T	C	12	24454271	0.629638	0.144279	0.948228	1.65e-06	19.0448
rs2281452	G	A	6	47211975	0.521954	0.118067	0.927632	2.16e-06	19.5437
rs2928940	T	C	18	49443797	-0.430262	0.0976193	0.439395	3.64e-06	19.4265
rs56303595	A	C	15	91792751	0.302901	0.0669834	0.672285	6.02e-06	20.4488
rs71556322	G	A	6	89894879	0.700348	0.167483	0.95936	3.2e-06	17.4858
rs73307180	A	G	17	39530058	0.684864	0.161174	0.957696	2.48e-06	18.0559
rs74662063	A	G	1	119515740	0.820165	0.208012	0.971434	6.76e-06	15.5463
rs74867844	C	T	15	77408674	-0.77654	0.149732	0.985387	3.53e-06	26.8967
rs7552772	G	A	1	87274174	0.817784	0.160578	0.146033	4.82e-06	25.9361
rs7603141	C	T	2	238210985	0.326047	0.0709219	0.771178	3.02e-06	21.1349
rs79530606	C	T	12	129344196	0.591943	0.147992	0.940091	9.91e-06	15.9986
Gastric cancer
rs111330133	A	G	15	99066886	-0.3181	0.0688	0.0170346	3.72e-06	21.3771
rs11137856	C	T	9	81425512	-0.1082	0.0241	0.187848	6.84e-06	20.1567
rs1117729	C	T	20	29870322	-0.0875	0.018	0.80257	1.09e-06	23.6303
rs11683092	A	G	2	242070828	1.2422	0.2617	0.00948683	2.07e-06	22.5307
rs12986972	A	C	2	440937	0.347	0.0725	0.10798	1.71e-06	22.9077
rs13061520	A	G	3	37025534	0.5125	0.1156	0.0408049	9.2e-06	19.6549
rs13263268	T	G	8	18046322	-0.2758	0.0597	0.0351361	3.78e-06	21.3421
rs142083438	T	C	12	30064886	0.3817	0.086	0.031613	9e-06	19.6991
rs143036326	A	G	5	95901445	0.7195	0.1622	0.0212655	9.12e-06	19.677
rs17138478	A	C	17	36073320	-0.0883	0.0195	0.156068	5.67e-06	20.5046
rs189170556	T	C	2	26205024	1.1111	0.2178	0.0124287	3.39e-07	26.0249
rs2597736	G	T	5	40957719	-0.1249	0.0199	0.869455	3.43e-10	39.3928
rs2598405	A	G	7	33607847	-0.0938	0.0176	0.190033	1.05e-07	28.4039
rs28656035	A	C	5	124120110	0.3975	0.086	0.0299337	3.82e-06	21.3637
rs28733611	T	G	4	113176179	-0.0729	0.0159	0.519373	4.7e-06	21.0213
rs312494	A	G	4	125449003	0.0721	0.0157	0.42418	4.46e-06	21.0897
rs532257284	T	C	3	20397410	1.3083	0.2835	0.02718	3.93e-06	21.2964
rs59585832	T	C	5	40744038	-0.1698	0.0164	0.269501	3.25e-25	107.198
rs6066825	G	A	20	47340117	-0.0756	0.0168	0.335389	7.01e-06	20.2499
rs72690905	T	C	8	143713207	-0.1299	0.0213	0.0634312	1.05e-09	37.1927
rs74511043	G	A	5	155927638	2.6582	0.5663	0.008658	2.68e-06	22.0333
rs74877537	T	C	1	191022305	0.8203	0.1737	0.0194916	2.32e-06	22.302
rs76085907	A	G	2	983892	0.1821	0.0409	0.215781	8.63e-06	19.8231
rs76700116	C	A	9	136126499	0.0983	0.0189	0.12243	2.11e-07	27.0509
rs8005897	T	C	14	92015201	0.0732	0.016	0.486	4.87e-06	20.9305
rs9277947	T	C	6	33197571	-0.2096	0.0335	0.0808669	3.94e-10	39.1463
rs9580424	T	C	13	23257708	0.251	0.0546	0.22976	4.22e-06	21.133
Inflammatory bowel disease
rs10142466	G	A	14	69271784	-0.0580054	0.010146	0.5065	1.08e-08	32.683
rs10758669	A	C	9	4981602	-0.148762	0.0102138	0.6504	4.7e-48	212.121
rs10761659	G	A	10	64445564	0.153811	0.0100347	0.5399	4.97e-53	234.931
rs10800309	G	A	1	161472158	-0.132111	0.010405	0.6578	6.15e-37	161.201
rs10878386	G	A	12	40725928	-0.109129	0.0187152	0.07781	5.51e-09	33.999
rs11117431	G	A	16	86015316	-0.11116	0.0133865	0.1978	1.01e-16	68.9506
rs11152949	G	A	6	106449085	0.105057	0.0106717	0.3195	7.25e-23	96.9076
rs11185982	C	T	10	82305627	-0.077882	0.0137863	0.1517	1.61e-08	31.912
rs11230563	T	C	11	60776209	-0.081194	0.0105845	0.348	1.71e-14	58.8413
rs11236797	A	C	11	76299649	0.150864	0.00996698	0.4444	9.32e-52	229.097
rs11677953	A	G	2	219121663	0.0790564	0.0100145	0.3969	2.92e-15	62.3147
rs11691685	G	A	2	145481827	-0.122467	0.0187977	0.08024	7.27e-11	42.4428
rs11713774	C	T	3	18765978	0.0942858	0.0142704	0.1427	3.92e-11	43.6511
rs11768997	T	G	7	50533716	0.155265	0.0180166	0.1346	6.82e-18	74.2637
rs11793497	G	A	9	139271850	0.156206	0.0100484	0.423	1.71e-54	241.644
rs1182188	C	T	7	2869985	-0.0659028	0.0108086	0.2989	1.08e-09	37.1744
rs12103	C	T	1	1249187	-0.0867354	0.0130755	0.8166	3.28e-11	43.9998
rs12318183	A	C	12	68503836	0.109531	0.01008	0.3854	1.67e-27	118.067
rs12411259	A	G	1	172866210	0.0669054	0.0115117	0.2401	6.18e-09	33.7768
rs1250566	A	G	10	81046453	-0.100894	0.0110038	0.3161	4.77e-20	84.066
rs12585310	A	G	13	27528347	0.0706485	0.0107636	0.3136	5.25e-11	43.079
rs1267499	C	T	6	14715882	0.0821443	0.0125131	0.81	5.22e-11	43.0923
rs12718244	A	G	7	50175654	0.0761709	0.0100437	0.4081	3.35e-14	57.5129
rs12722515	A	C	10	6081230	-0.0989022	0.0142955	0.1627	4.57e-12	47.8617
rs12796489	A	C	11	3059360	-0.760367	0.0432241	0.02286	2.87e-69	309.435
rs1292053	G	A	17	57963537	0.0701035	0.00982936	0.442	9.89e-13	50.8632
rs1297258	T	C	21	16806709	-0.114524	0.0100654	0.4249	5.38e-30	129.451
rs13107612	T	C	4	102739980	0.0732561	0.0108741	0.2969	1.62e-11	45.3812
rs13204742	T	G	6	128245765	0.0916208	0.0147604	0.1267	5.39e-10	38.5271
rs13407913	G	A	2	25097644	0.0917072	0.00988181	0.4306	1.69e-20	86.1209
rs1363907	A	G	5	96252803	0.0815026	0.0104086	0.4212	4.87e-15	61.3103
rs1388585	A	G	12	40531691	-0.30489	0.031707	0.98081	6.85e-22	92.4594
rs140143	T	G	22	30173109	-0.133073	0.0114182	0.3897	2.18e-31	135.819
rs1420098	C	T	2	102984279	-0.0952951	0.0102776	0.3877	1.83e-20	85.9672
rs1517352	C	A	2	191931464	0.0778816	0.0102944	0.6048	3.87e-14	57.2325
rs1551399	C	A	8	126540200	0.083123	0.0101506	0.6138	2.64e-16	67.0554
rs1569328	T	C	14	75741751	-0.0809722	0.0136766	0.1702	3.21e-09	35.0502
rs16841904	T	C	1	197701992	0.0986319	0.0121772	0.2028	5.51e-16	65.6017
rs17293632	T	C	15	67442596	0.107165	0.0116106	0.2364	2.71e-20	85.1867
rs17651741	A	G	15	38869666	0.0702476	0.0126505	0.191	2.81e-08	30.8335
rs17694108	A	G	19	33731551	0.0857629	0.0111165	0.2797	1.21e-14	59.5165
rs17780256	C	A	17	70642923	-0.083427	0.0125693	0.1927	3.19e-11	44.052
rs181826	A	C	5	141526057	0.0820444	0.0104471	0.6266	4.05e-15	61.671
rs1847472	A	C	6	90973159	-0.0672805	0.0108961	0.3421	6.63e-10	38.1251
rs2024092	A	G	19	1124031	0.106813	0.0121076	0.2162	1.12e-18	77.8228
rs2050392	A	G	10	30691503	0.0691178	0.0102921	0.6003	1.87e-11	45.0969
rs2143178	C	T	22	39660829	-0.176684	0.0137017	0.1658	4.8e-38	166.273
rs2153283	A	C	10	59972299	-0.0859637	0.0127458	0.217	1.54e-11	45.4853
rs2270395	T	C	16	50846832	0.0778411	0.0118554	0.7616	5.17e-11	43.1083
rs2274351	T	C	10	104264107	0.0604993	0.0104442	0.5373	6.93e-09	33.5525
rs2297559	A	G	1	160854526	0.0741659	0.0110454	0.6822	1.88e-11	45.0838
rs2328546	C	T	6	20657345	0.0940162	0.0126938	0.8014	1.3e-13	54.8526
rs2538470	G	A	7	148220448	-0.0675599	0.0101646	0.6378	3e-11	44.1746
rs259964	G	A	20	57824309	-0.0674584	0.00983489	0.5414	6.93e-12	47.0444
rs2688608	T	G	10	75658349	0.062403	0.00988642	0.557	2.75e-10	39.8389
rs2836883	A	G	21	40466744	-0.168413	0.0115451	0.2728	3.38e-48	212.78
rs2847278	T	C	18	12778715	-0.144528	0.0132236	0.841	8.33e-28	119.448
rs2974935	T	G	1	155181843	0.0687256	0.0100715	0.4948	8.87e-12	46.5612
rs34779708	G	T	10	35466185	0.106679	0.0102408	0.3512	2.07e-25	108.509
rs34804116	A	C	5	72539850	-0.0574631	0.0104322	0.3867	3.62e-08	30.339
rs34856868	A	G	1	92554283	-0.195275	0.0340546	0.03159	9.8e-09	32.8789
rs35164067	A	G	19	10525181	-0.11754	0.0127318	0.2039	2.66e-20	85.2249
rs35256947	C	T	2	231161026	0.0821647	0.0113176	0.2594	3.87e-13	52.7032
rs367569	T	C	16	11365500	-0.0958166	0.011275	0.2891	1.93e-17	72.2143
rs3776414	G	T	5	10689562	0.0773716	0.0101613	0.3756	2.65e-14	57.9748
rs3801835	T	C	7	26852053	0.064107	0.0106005	0.3447	1.47e-09	36.5707
rs3853824	C	T	17	54880993	0.064031	0.0104099	0.6385	7.7e-10	37.8323
rs4692386	C	T	4	26132361	0.0579752	0.0101746	0.593	1.21e-08	32.4657
rs4703855	T	C	5	71693899	-0.0710611	0.0109034	0.2998	7.16e-11	42.4732
rs4743820	T	C	9	93928416	0.0639523	0.0108526	0.7019	3.8e-09	34.7232
rs4795397	G	A	17	38023745	0.138343	0.00996661	0.4713	8.3e-44	192.661
rs4976646	C	T	5	176788570	0.0730113	0.0104794	0.3415	3.23e-12	48.538
rs55808324	A	G	14	88444752	0.141213	0.016844	0.09318	5.13e-17	70.2803
rs559928	C	T	11	64150370	0.094388	0.0129645	0.8128	3.33e-13	53.0026
rs56167332	A	C	5	158827769	0.155855	0.0104967	0.3375	7.17e-50	220.45
rs59655222	C	T	1	200875897	-0.159253	0.0113704	0.2809	1.43e-44	196.155
rs6058869	T	C	20	31348750	0.0556615	0.0100037	0.3991	2.63e-08	30.9573
rs6062496	A	G	20	62329099	0.123216	0.0102312	0.5694	2.11e-33	145.029
rs6074022	T	C	20	44740196	-0.0742587	0.0114338	0.7497	8.32e-11	42.1782
rs6111031	T	C	20	1682037	-0.264091	0.0147557	0.1591	1.23e-71	320.304
rs62037363	C	T	16	28865042	0.0987549	0.0102618	0.3911	6.36e-22	92.6073
rs62434177	A	G	6	138087506	-0.179105	0.031375	0.03236	1.14e-08	32.5854
rs6456426	A	C	6	21438889	-0.0643405	0.0099028	0.4984	8.18e-11	42.2112
rs648541	G	A	11	114429934	-0.0648616	0.0106716	0.3409	1.22e-09	36.9395
rs6500315	G	A	16	50508101	0.0766082	0.0118778	0.7753	1.12e-10	41.5962
rs6561151	A	G	13	44484706	0.1	0.0118661	0.2235	3.53e-17	71.0164
rs6584281	G	A	10	101286480	-0.164639	0.00992861	0.5188	9.36e-62	274.956
rs6588248	G	T	1	67652984	0.0819867	0.0099185	0.5297	1.38e-16	68.3234
rs6651252	C	T	8	129567181	-0.0908484	0.014833	0.13	9.08e-10	37.5104
rs6708373	G	A	2	234172846	0.134178	0.0099341	0.5277	1.43e-41	182.423
rs6740462	A	C	2	65667272	0.0799597	0.0116057	0.7378	5.59e-12	47.4651
rs6745185	G	T	2	241586960	0.0698267	0.0115253	0.7389	1.37e-09	36.704
rs67643815	T	G	18	67561508	-0.0629092	0.0101798	0.5342	6.42e-10	38.1878
rs6933404	C	T	6	137959235	0.0957518	0.0122643	0.2108	5.84e-15	60.9513
rs7011507	A	G	8	49129242	-0.0846011	0.0150825	0.1233	2.03e-08	31.4616
rs7015630	C	T	8	90875918	-0.0627799	0.0113167	0.2657	2.9e-08	30.7735
rs71593329	G	T	5	158620079	-0.0978042	0.0126731	0.1998	1.19e-14	59.5558
rs7194886	T	C	16	50725193	-0.126026	0.0100135	0.4357	2.53e-36	158.388
rs7240004	G	A	18	46395022	-0.0665215	0.0102898	0.3795	1.01e-10	41.7912
rs7253253	T	G	19	10714058	-0.134424	0.02313	0.95432	6.19e-09	33.7736
rs72634258	C	T	1	8150638	-0.126877	0.0139965	0.1757	1.25e-19	82.1678
rs72924296	G	A	2	199543967	-0.0638392	0.0112629	0.2696	1.44e-08	32.1255
rs740287	T	G	7	107584780	-0.0808362	0.00996693	0.5409	5.04e-16	65.7755
rs744166	G	A	17	40514201	-0.100017	0.0102076	0.4204	1.14e-22	96.0009
rs7523442	T	C	1	20165971	0.124537	0.00990061	0.5356	2.76e-36	158.215
rs7547569	C	T	1	67731368	-0.6472	0.0232516	0.06675	1.65e-170	774.723
rs7608910	G	A	2	61204856	0.126444	0.0100484	0.3909	2.6e-36	158.335
rs7657746	G	A	4	123161619	-0.0868542	0.0118004	0.244	1.83e-13	54.1705
rs769177	T	C	6	31547611	0.260903	0.0285603	0.02548	6.53e-20	83.4464
rs7711427	C	A	5	40417841	0.174764	0.0101797	0.613	4.63e-66	294.72
rs7773324	A	G	6	382559	0.061818	0.0106192	0.6002	5.84e-09	33.8861
rs7848647	C	T	9	117569046	0.13239	0.0106897	0.6746	3.16e-35	153.375
rs79980175	C	A	5	40530242	-0.0953162	0.0148313	0.136	1.3e-10	41.3
rs913678	C	T	20	48955424	-0.0691643	0.0105418	0.3293	5.35e-11	43.0437
rs9400484	G	A	6	111949779	0.104041	0.0163472	0.09442	1.96e-10	40.5039
rs941823	C	T	13	41013977	0.0830172	0.0115361	0.7509	6.19e-13	51.7837
rs9457247	T	C	6	167392174	0.089151	0.0102086	0.5398	2.48e-18	76.2597
rs9557207	G	A	13	100036418	-0.0878448	0.0120782	0.2231	3.52e-13	52.8935
rs974801	G	A	4	106071064	-0.0727718	0.0101382	0.3799	7.07e-13	51.5204
rs9836291	A	G	3	49697459	0.160867	0.0105244	0.2878	9.61e-53	233.622
rs9889296	A	G	17	32570547	-0.104999	0.0112854	0.2723	1.35e-20	86.5588
Ulcerative colitis
rs10185424	G	T	2	102662888	-0.0965995	0.0125621	0.5396	1.47e-14	59.1299
rs10460566	A	G	2	25483121	-0.0817673	0.0144699	0.7611	1.6e-08	31.9308
rs10748783	A	C	10	101285872	-0.164756	0.0126394	0.5237	7.73e-39	169.907
rs10758669	A	C	9	4981602	-0.143218	0.0128828	0.6504	1.04e-28	123.582
rs10761659	G	A	10	64445564	0.117315	0.0126238	0.5399	1.5e-20	86.3592
rs1077773	A	G	7	17442679	0.0721282	0.012398	0.5238	5.96e-09	33.8445
rs10910092	G	A	1	2501516	-0.0863506	0.0127821	0.4676	1.42e-11	45.6361
rs11083840	G	T	19	47119910	0.0691316	0.0125262	0.4025	3.41e-08	30.4576
rs11150589	C	T	16	30482494	-0.0798521	0.0127057	0.5268	3.28e-10	39.4964
rs111830527	A	G	1	22687173	-0.192324	0.0292804	0.05254	5.09e-11	43.1415
rs11230563	T	C	11	60776209	-0.0750666	0.0133556	0.348	1.9e-08	31.5899
rs11641184	A	C	16	11704651	0.0780232	0.0124939	0.4762	4.24e-10	38.9972
rs11676348	T	C	2	219010146	0.0744362	0.0124232	0.4763	2.08e-09	35.8991
rs1182188	C	T	7	2869985	-0.107615	0.0137507	0.2989	5.03e-15	61.246
rs12103	C	T	1	1249187	-0.0995588	0.0162944	0.8166	9.96e-10	37.3305
rs12318183	A	C	12	68503836	0.162178	0.0126604	0.3854	1.44e-37	164.086
rs12718244	A	G	7	50175654	0.0717762	0.0126545	0.4081	1.41e-08	32.1701
rs12720356	C	A	19	10469975	0.153279	0.0227683	0.08572	1.67e-11	45.3196
rs12796489	A	C	11	3059360	-0.67649	0.0559623	0.02286	1.22e-33	146.121
rs1297256	T	C	21	16805676	-0.10106	0.0127351	0.4249	2.1e-15	62.9703
rs13136827	C	T	4	123171318	-0.111814	0.0176452	0.1622	2.35e-10	40.1533
rs13255292	T	C	8	129076573	-0.075463	0.0137225	0.3284	3.82e-08	30.2401
rs140143	T	G	22	30173109	-0.129716	0.0143011	0.3897	1.19e-19	82.2678
rs1517352	C	A	2	191931464	0.0777839	0.0129859	0.6048	2.1e-09	35.8771
rs16841904	T	C	1	197701992	0.0860225	0.015305	0.2028	1.9e-08	31.5892
rs17694108	A	G	19	33731551	0.0958444	0.0139396	0.2797	6.17e-12	47.2732
rs17780256	C	A	17	70642923	-0.115389	0.0160316	0.1927	6.13e-13	51.8032
rs1801274	G	A	1	161479745	-0.170896	0.012653	0.4958	1.43e-41	182.414
rs2274351	T	C	10	104264107	0.0710979	0.0130334	0.5373	4.9e-08	29.7564
rs2395022	C	A	7	98750379	-0.183896	0.029166	0.95885	2.88e-10	39.7532
rs2836883	A	G	21	40466744	-0.227134	0.0147424	0.2728	1.47e-53	237.361
rs34659678	T	C	6	111888540	0.209947	0.0250948	0.05734	5.95e-17	69.9896
rs35223180	T	G	1	8185902	-0.141003	0.0175766	0.1791	1.04e-15	64.353
rs36070529	A	G	5	158619835	-0.091704	0.0160211	0.1999	1.04e-08	32.7622
rs3774937	C	T	4	103434253	0.099276	0.0131621	0.3257	4.61e-14	56.8879
rs3776414	G	T	5	10689562	0.0704798	0.0128464	0.3756	4.1e-08	30.0987
rs4366152	C	T	9	117564875	0.120371	0.0135814	0.68	7.79e-19	78.5482
rs4656958	G	A	1	160856964	0.0824158	0.0138702	0.6821	2.82e-09	35.3051
rs4676410	A	G	2	241563739	0.142022	0.0157426	0.2038	1.85e-19	81.3842
rs4712520	C	T	6	20640871	0.0929892	0.0166206	0.8182	2.21e-08	31.3007
rs4728142	A	G	7	128573967	0.0969671	0.0126655	0.439	1.92e-14	58.6119
rs4743820	T	C	9	93928416	0.0809228	0.0137572	0.7019	4.05e-09	34.599
rs4747886	T	C	10	6176166	0.0738479	0.0128701	0.4081	9.58e-09	32.9226
rs4795397	G	A	17	38023745	0.139853	0.012577	0.4713	1.01e-28	123.643
rs4812833	A	G	20	43068996	0.103346	0.0125571	0.5188	1.87e-16	67.7315
rs483905	A	G	11	96023427	0.0849927	0.0135107	0.289	3.16e-10	39.5721
rs4947328	G	A	6	31561747	0.239455	0.038129	0.02366	3.38e-10	39.4384
rs4973341	T	C	2	228660362	0.073473	0.0131405	0.6627	2.25e-08	31.2618
rs4976646	C	T	5	176788570	0.0787748	0.0132165	0.3415	2.52e-09	35.5241
rs55808324	A	G	14	88444752	0.127209	0.021035	0.09318	1.47e-09	36.5706
rs56167332	A	C	5	158827769	0.141368	0.0131737	0.3375	7.27e-27	115.151
rs59418206	A	G	10	35331624	0.0735513	0.012978	0.3508	1.45e-08	32.1179
rs6062496	A	G	20	62329099	0.113898	0.0128769	0.5694	9.14e-19	78.2332
rs6111031	T	C	20	1682037	-0.260863	0.0190685	0.1591	1.33e-42	187.143
rs61893460	A	G	11	76291154	0.121119	0.0125424	0.4447	4.6e-22	93.2492
rs6426833	A	G	1	20171860	0.232387	0.0125836	0.536	3.77e-76	341.032
rs661054	G	A	11	114430410	-0.124858	0.0135529	0.3408	3.18e-20	84.8692
rs6920220	A	G	6	138006504	0.146936	0.015222	0.2086	4.78e-22	93.174
rs7240004	G	A	18	46395022	-0.0823655	0.0130179	0.3795	2.5e-10	40.0305
rs7404095	C	T	16	23864590	0.0717686	0.0126826	0.5796	1.52e-08	32.0209
rs7547569	C	T	1	67731368	-0.495701	0.0291648	0.06675	8.71e-65	288.871
rs7608910	G	A	2	61204856	0.127099	0.0126851	0.3909	1.25e-23	100.387
rs76546301	A	G	7	50498389	0.26496	0.0410174	0.01822	1.05e-10	41.7259
rs76904798	T	C	12	40614434	0.104624	0.0176013	0.1368	2.78e-09	35.3309
rs7711427	C	A	5	40417841	0.088938	0.0127983	0.613	3.67e-12	48.2894
rs7738430	C	T	6	31508836	0.367964	0.0340763	0.02624	3.51e-27	116.597
rs79045992	A	G	16	68518992	0.118093	0.02083	0.1033	1.43e-08	32.1404
rs8096327	G	A	18	12887750	0.093806	0.0127914	0.3839	2.24e-13	53.7783
rs913678	C	T	20	48955424	-0.0757579	0.013301	0.3293	1.23e-08	32.4391
rs9271858	G	A	6	32600288	0.122709	0.0129368	0.511	2.42e-21	89.9665
rs941823	C	T	13	41013977	0.108669	0.0146906	0.7509	1.39e-13	54.716
rs9611131	C	T	22	39662480	-0.142696	0.0181548	0.1477	3.84e-15	61.7764
rs9836291	A	G	3	49697459	0.170257	0.0132458	0.2878	8.2e-38	165.21
rs9891119	C	A	17	40507980	-0.0895467	0.0133101	0.3536	1.72e-11	45.2604
rs9941524	G	A	2	199499443	0.0977156	0.0127881	0.4559	2.15e-14	58.3845
Crohn’s disease
rs1056441	C	T	20	62370349	0.167	0.0255	0.697697	5.44e-11	42.8856
rs10761659	G	A	10	64445564	0.212006	0.0237	0.55269	3.42e-19	80.0125
rs11209026	A	G	1	67705958	-0.995199	0.0639	0.0563213	1.05e-54	242.536
rs11236797	A	C	11	76299649	0.181104	0.0231	0.473264	4.85e-15	61.4597
rs112401990	A	G	2	61204856	0.132203	0.0237	0.373412	2.35e-08	31.1132
rs1250573	A	G	10	81042475	-0.170895	0.0264	0.287447	9.01e-11	41.8995
rs12717899	T	G	5	141482341	0.159198	0.0289	0.793845	3.59e-08	30.3416
rs1297271	T	C	21	16823163	-0.154901	0.0237	0.429877	6.28e-11	42.714
rs1332099	C	T	10	101298451	-0.211597	0.0231	0.515025	4.36e-20	83.8984
rs140054334	T	C	6	31587042	0.349797	0.0628	0.038307	2.57e-08	31.0221
rs1456896	T	C	7	50304461	0.139301	0.0251	0.697556	2.9e-08	30.7978
rs147018773	T	C	5	150238521	0.321699	0.0375	0.0966978	8.89e-18	73.586
rs147684209	C	T	16	28870962	0.154901	0.0244	0.369415	2.34e-10	40.2983
rs151314883	A	G	22	39735087	-0.223994	0.0327	0.157585	7.12e-12	46.9176
rs1873625	A	C	3	49666964	0.180704	0.0243	0.320264	1.09e-13	55.2944
rs1932990	T	C	13	44460242	0.152901	0.0263	0.253841	6.02e-09	33.7962
rs2076756	G	A	16	50756881	0.399806	0.0242	0.283672	3.24e-61	272.914
rs2129944	G	T	19	10516198	-0.1562	0.0271	0.291299	7.81e-09	33.2186
rs2505640	G	A	10	35459497	-0.145701	0.0237	0.643588	7.61e-10	37.7909
rs28701841	A	G	6	106530330	0.224303	0.0373	0.116563	1.85e-09	36.1585
rs3091315	G	A	17	32593665	-0.179501	0.0263	0.265588	9.52e-12	46.578
rs3810936	C	T	9	117552885	0.207799	0.0263	0.698408	2.46e-15	62.4214
rs4077515	T	C	9	139266496	0.215901	0.0235	0.419834	4.37e-20	84.398
rs444210	G	A	6	167390242	0.163402	0.0229	0.546838	1.02e-12	50.9099
rs4851586	C	T	2	103064264	-0.168899	0.0261	0.759729	9.94e-11	41.8728
rs4902642	A	G	14	69210199	-0.129198	0.0236	0.409159	4.34e-08	29.9672
rs56062135	T	C	15	67455630	0.193097	0.0269	0.234271	7.45e-13	51.5234
rs6588243	C	A	1	67603383	0.131704	0.0234	0.589982	1.78e-08	31.6756
rs6704109	T	C	1	172857050	0.202002	0.0256	0.256123	2.77e-15	62.2572
rs6873866	C	T	5	96249648	-0.168096	0.0239	0.534873	2.06e-12	49.4626
rs697693	A	G	1	7886424	0.172296	0.0281	0.201415	8.36e-10	37.5921
rs72798422	C	T	16	50866917	0.590392	0.0508	0.047701	3.19e-31	135.055
rs744166	G	A	17	40514201	-0.129299	0.0233	0.408159	2.92e-08	30.7919
rs7543234	T	C	1	155253308	0.155498	0.0267	0.238986	6.1e-09	33.9145
rs7713270	T	C	5	40440063	0.296602	0.0241	0.623824	6.97e-35	151.451
rs80262450	A	G	18	12818922	0.283102	0.0353	0.112701	1.08e-15	64.3124
rs8137950	C	T	22	21969640	0.173996	0.0286	0.199556	1.17e-09	37.0088
rs907092	A	G	17	37922259	0.130396	0.0228	0.471412	1.01e-08	32.7052
rs921720	G	A	8	126534671	0.162895	0.0237	0.618841	6.4e-12	47.2364
Celiac disease
rs10752747	T	G	1	2524915	-0.116197	0.0198763	0.3088	5.05e-09	34.173
rs10892258	A	G	11	118579865	-0.149545	0.0222305	0.2331	1.73e-11	45.2491
rs11979905	G	A	7	37437877	0.162969	0.0292373	0.1076	2.49e-08	31.067
rs12527282	T	C	6	137967252	-0.154551	0.0209646	0.2799	1.69e-13	54.3419
rs13030124	A	G	2	204694263	-0.105138	0.018842	0.4502	2.4e-08	31.1336
rs13119723	G	A	4	123218313	-0.308838	0.0277233	0.1534	7.6e-29	124.09
rs13198474	A	G	6	25874423	0.946238	0.0311878	0.05478	1e-200	920.44
rs2441467	C	T	2	61374149	0.105261	0.0186632	0.4183	1.7e-08	31.8073
rs6498114	T	G	16	10964118	-0.131028	0.0211506	0.756	5.83e-10	38.3749
rs6926336	C	T	6	32407322	-0.812156	0.0804912	0.02191	6.12e-24	101.8
rs931	A	G	6	33054550	0.618424	0.0197579	0.3068	1e-200	979.615
Irritable bowel syndrome
rs10010358	A	C	4	5405805	-0.0355	0.008	0.2616	9.16e-06	19.6913
rs10044618	T	C	5	87781168	0.035	0.0069	0.4316	4.12e-07	25.7298
rs10156602	G	A	9	96345328	-0.0417	0.0071	0.367	4.36e-09	34.4948
rs10231223	T	C	7	24469952	-0.0353	0.0078	0.7341	6.33e-06	20.4813
rs10268606	C	T	7	146689731	-0.037	0.0075	0.296	8.36e-07	24.3377
rs10917847	G	A	1	163752376	-0.0332	0.007	0.5344	1.87e-06	22.4946
rs111491723	C	A	13	80110374	-0.1153	0.0249	0.024	3.68e-06	21.4416
rs112215352	G	A	12	59795763	0.0794	0.0171	0.0458	3.19e-06	21.5599
rs113742420	G	T	21	35046917	0.1445	0.032	0.0144	6.54e-06	20.3908
rs11656412	A	G	17	5155729	0.0348	0.007	0.6096	7.78e-07	24.715
rs11738752	C	A	5	124586111	0.0341	0.0077	0.2852	9.31e-06	19.6122
rs117391602	A	G	8	143263875	-0.1191	0.0269	0.0204	9.53e-06	19.6028
rs12358694	G	A	10	72990966	0.0328	0.0071	0.4663	4.47e-06	21.3417
rs12464541	C	T	2	82353052	0.0421	0.0085	0.1999	7.27e-07	24.5315
rs1248825	C	A	3	84993411	-0.0444	0.0073	0.6747	1.2e-09	36.9929
rs12549729	G	T	8	8523912	-0.0475	0.0086	0.6102	2.88e-08	30.5062
rs12692627	A	G	2	161873799	-0.0373	0.0076	0.2838	8.31e-07	24.0873
rs12727764	T	G	1	158982477	-0.0437	0.0093	0.1602	2.95e-06	22.0798
rs1280622	A	C	3	136508008	0.0322	0.0069	0.5899	3.24e-06	21.7777
rs12974306	T	G	19	10830281	-0.0333	0.0069	0.483	1.35e-06	23.291
rs13013095	A	G	2	66627412	-0.0346	0.0078	0.287	9.38e-06	19.6771
rs13031167	T	G	2	212707528	0.0826	0.0171	0.0896	1.31e-06	23.3328
rs13251888	A	G	8	82696068	0.0747	0.0163	0.0551	4.83e-06	21.0022
rs13321176	G	T	3	150944808	-0.0478	0.0092	0.1702	1.8e-07	26.9947
rs142888522	A	G	4	157994712	-0.1556	0.0349	0.0112	8.01e-06	19.8777
rs1631779	A	C	7	97946450	-0.0611	0.0127	0.0788	1.4e-06	23.1459
rs17210284	C	T	7	82516893	0.037	0.0081	0.231	4.78e-06	20.8656
rs17331469	T	G	9	120540904	0.0473	0.0099	0.1368	2.01e-06	22.8271
rs188488	G	A	5	36992990	0.0362	0.008	0.4337	6.36e-06	20.4755
rs189713900	G	A	2	32329842	0.1528	0.0315	0.0156	1.18e-06	23.5301
rs2055084	G	A	12	92428531	-0.0683	0.0153	0.9369	8.43e-06	19.9277
rs20551	G	A	22	41548008	0.0375	0.0075	0.2851	6.16e-07	24.9999
rs2123209	T	C	15	74145915	0.0509	0.011	0.1094	3.33e-06	21.4116
rs213368	T	C	3	60268028	0.0413	0.0092	0.1654	7.66e-06	20.1522
rs2197542	T	G	2	119925686	0.0484	0.0105	0.1232	3.64e-06	21.2476
rs2669290	G	A	8	5583585	0.0636	0.0142	0.0846	8.17e-06	20.0602
rs2728934	G	A	3	9463462	0.0374	0.0079	0.7379	2.09e-06	22.4123
rs2731562	A	C	2	144383183	-0.0317	0.0069	0.5117	3.66e-06	21.1066
rs2828078	A	G	21	24713845	-0.0467	0.0102	0.1428	4.45e-06	20.9619
rs3096652	A	G	17	46762881	-0.0326	0.007	0.5029	3.03e-06	21.6889
rs3134615	A	C	1	40362066	-0.0358	0.0079	0.2486	5.84e-06	20.5357
rs35094163	A	G	11	72465651	0.037	0.0082	0.2323	6.09e-06	20.3598
rs35356207	A	C	8	125129099	0.033	0.0074	0.3191	8.75e-06	19.8867
rs35418299	G	A	16	60721642	-0.0311	0.0068	0.4942	4.76e-06	20.9171
rs4697055	G	A	4	24267336	0.0383	0.0084	0.2096	5.44e-06	20.7892
rs5017929	G	A	8	94653283	-0.0387	0.0075	0.2991	2.12e-07	26.6255
rs56246023	T	G	3	159713073	-0.0584	0.0123	0.1328	2.02e-06	22.5431
rs56336528	T	C	18	74185670	-0.0563	0.0124	0.1004	5.97e-06	20.6144
rs56884006	C	T	14	61620772	0.0433	0.0092	0.2217	2.6e-06	22.1513
rs57810551	G	T	1	214526612	0.0336	0.0071	0.3609	2.29e-06	22.3955
rs6471719	C	T	8	59380723	0.0367	0.0076	0.2786	1.43e-06	23.3186
rs6696068	T	G	1	53740797	-0.035	0.007	0.3891	5.8e-07	24.9999
rs6799861	G	T	3	23257084	-0.0325	0.0072	0.348	6.25e-06	20.3751
rs6887323	A	G	5	170848124	-0.0334	0.0069	0.5418	1.31e-06	23.4311
rs7106434	C	T	11	112860579	-0.0384	0.0069	0.5905	3.19e-08	30.9715
rs71615648	A	G	5	20895170	-0.1185	0.0262	0.0312	6.28e-06	20.4565
rs72676302	T	C	14	36912454	-0.0767	0.0169	0.0493	5.9e-06	20.5975
rs72811605	G	A	5	166034826	-0.0773	0.0166	0.0577	3.29e-06	21.6841
rs7326447	T	C	13	99408540	0.106	0.0224	0.0261	2.3e-06	22.3931
rs74174359	A	G	19	5936112	-0.0851	0.019	0.0407	7.42e-06	20.0609
rs75963624	A	G	6	42089770	0.1854	0.0405	0.0099	4.77e-06	20.956
rs7751504	T	C	6	97425657	-0.0328	0.007	0.3822	2.96e-06	21.9558
rs79600573	T	C	14	80286922	0.0877	0.0194	0.0365	5.95e-06	20.4359
rs80094675	A	G	2	98951593	0.0789	0.0175	0.0401	6.69e-06	20.3271
rs8106322	G	A	19	32024230	0.0394	0.0075	0.354	1.45e-07	27.5974
rs940468	C	T	7	114008173	-0.0328	0.007	0.4248	2.77e-06	21.9558
rs9513519	G	A	13	99610146	-0.0388	0.007	0.3832	3.09e-08	30.7231
rs9874850	T	C	3	13919315	-0.0447	0.0099	0.1447	6.55e-06	20.3865
Colorectal cancer
rs10737238	G	A	1	183025303	-0.099488	0.019309	0.524947	2.57e-07	26.5451
rs10980653	C	A	9	113709586	-0.098579	0.019759	0.429126	6.07e-07	24.8887
rs11192730	C	A	10	83915568	-0.14837	0.030692	0.112015	1.34e-06	23.3671
rs11195993	A	G	10	114313556	0.21457	0.046763	0.0452197	4.46e-06	21.0522
rs11213813	T	C	11	111172179	-0.12429	0.021023	0.689333	3.38e-09	34.9499
rs112592783	T	C	17	70633625	0.11289	0.024793	0.193128	5.28e-06	20.7308
rs116048367	G	A	3	99300470	-0.39473	0.083383	0.0173363	2.2e-06	22.4083
rs116942979	G	A	6	159607103	0.30255	0.06682	0.0335613	5.96e-06	20.4996
rs118093080	C	T	8	142231640	0.26001	0.058662	0.0334783	9.32e-06	19.644
rs138893390	A	G	2	118427588	0.43402	0.092434	0.0115913	2.66e-06	22.0455
rs1397883	C	T	3	24083140	-0.14658	0.032832	0.0991178	8.02e-06	19.9305
rs142184442	A	G	4	186891722	0.46081	0.10109	0.0159571	5.15e-06	20.7774
rs1423077	T	C	16	26527574	0.12229	0.024615	0.197064	6.76e-07	24.68
rs151285752	A	C	2	183472258	0.35589	0.071933	0.026069	7.52e-07	24.4759
rs16892766	C	A	8	117630683	0.22095	0.035607	0.081106	5.46e-10	38.5018
rs2427312	T	C	20	60970591	-0.15193	0.025104	0.183781	1.43e-09	36.6239
rs264604	T	C	2	159886836	-0.12794	0.027898	0.145072	4.52e-06	21.0295
rs2735940	G	A	5	1296486	0.092543	0.01937	0.498312	1.77e-06	22.824
rs316709	A	G	5	41659967	-0.16248	0.035025	0.0918893	3.5e-06	21.5182
rs3217810	T	C	12	4388271	0.1532	0.02914	0.126514	1.46e-07	27.6377
rs34129851	A	G	5	160194898	0.41629	0.077445	0.0175828	7.65e-08	28.8914
rs34877467	T	C	10	8742184	-0.12036	0.02064	0.316491	5.49e-09	34.0023
rs35107139	C	A	14	54419106	0.10095	0.019627	0.433941	2.69e-07	26.4526
rs355528	A	G	20	6376017	-0.12161	0.020652	0.673399	3.89e-09	34.6719
rs4779585	T	C	15	32994777	-0.14038	0.024002	0.79412	4.96e-09	34.2042
rs4968065	C	T	17	809909	-0.089569	0.020122	0.6356	8.53e-06	19.8124
rs57187567	G	A	11	116280475	-0.2126	0.04706	0.0519163	6.25e-06	20.4073
rs7226855	G	A	18	46454048	-0.17113	0.019566	0.454835	2.21e-18	76.4912
rs7284097	A	G	22	48415852	0.23434	0.052591	0.0415411	8.35e-06	19.8533
rs74582373	G	A	2	209227533	-0.3351	0.075591	0.0199994	9.29e-06	19.6504
rs76463785	G	T	6	158915218	0.12171	0.026992	0.161165	6.51e-06	20.3304
rs77053629	T	C	11	61519815	0.20713	0.04603	0.0491516	6.8e-06	20.2473
rs78007424	T	C	17	55242552	0.16323	0.035092	0.0852877	3.29e-06	21.6345
rs7851131	T	G	9	21399722	-0.12348	0.026327	0.164211	2.73e-06	21.9965
rs9499632	G	A	6	104111556	-0.16443	0.033709	0.0921405	1.07e-06	23.7922
Nonalcoholic fatty liver disease
rs10504255	A	G	8	59398461	-0.0758459	0.0167641	0.635189	6.06e-06	20.4693
rs1397844	C	T	6	24006893	0.101063	0.0211625	0.200795	1.79e-06	22.806
rs2423387	A	G	20	8991371	-0.250578	0.0550414	0.027833	5.3e-06	20.7255
rs2642442	T	C	1	220973563	0.0776752	0.0175301	0.708748	9.38e-06	19.6334
rs2933904	A	G	11	129395267	0.0804682	0.0169093	0.33002	1.95e-06	22.6462
rs307569	C	A	3	12124003	-0.104435	0.0236277	0.871769	9.87e-06	19.5366
rs45467396	G	A	16	69753259	0.205491	0.0455635	0.024851	6.48e-06	20.34
rs6061763	T	G	20	60292790	-0.0935125	0.0206965	0.213718	6.23e-06	20.4148
rs61811895	T	G	1	154976137	0.0949891	0.0214777	0.147117	9.75e-06	19.5601
rs710462	T	G	3	186963130	-0.0759048	0.0164732	0.537773	4.07e-06	21.2315
rs72637037	A	G	10	55534034	0.167725	0.0375547	0.052684	7.96e-06	19.9465
rs73943422	C	T	2	101663495	0.112683	0.0248727	0.110338	5.89e-06	20.5244
rs77888509	A	G	4	8242138	-0.114621	0.0243933	0.084493	2.62e-06	22.0793
rs79605669	T	C	9	88669829	0.28642	0.0638977	0.026839	7.38e-06	20.0926
rs8108364	T	C	19	17503724	-0.129307	0.024517	0.861829	1.33e-07	27.8169
Alcoholic liver disease
rs11223920	T	C	11	134494068	0.719444	0.143719	0.0650202	5.56e-07	25.0591
rs114690976	T	C	5	104897541	0.960273	0.193221	0.0368199	6.7e-07	24.6991
rs117194356	T	C	17	53124321	1.71139	0.363891	0.0116688	2.56e-06	22.1185
rs13064680	A	G	3	110050013	0.315107	0.0677207	0.444509	3.27e-06	21.6508
rs4615111	G	T	3	117487601	-0.34784	0.0721276	0.320788	1.42e-06	23.2571
rs72670336	T	G	4	109988718	0.768082	0.168082	0.0482217	4.88e-06	20.882
rs78150971	G	A	15	50013711	0.819108	0.167342	0.0464826	9.84e-07	23.9592
Liver cirrhosis
rs112614817	G	A	11	4480564	2.1239	0.4675	0.027801	5.54e-06	20.6397
rs113693512	C	T	20	43892317	3.5114	0.7547	0.0134765	3.27e-06	21.6476
rs11675346	T	C	2	232006757	1.5176	0.3403	0.0486426	8.2e-06	19.8879
rs11745694	A	G	5	114139525	0.1556	0.0331	0.267616	2.52e-06	22.0984
rs117779010	A	G	9	21939283	1.8749	0.417	0.0337156	6.92e-06	20.2154
rs12511439	A	G	4	78838969	2.147	0.4758	0.0275177	6.41e-06	20.3616
rs13023481	A	G	2	213839773	0.1496	0.0316	0.715242	2.22e-06	22.4123
rs144578280	G	A	12	22105894	3.345	0.7541	0.0126175	9.18e-06	19.6758
rs148450560	T	C	12	100354912	1.6712	0.3721	0.0434755	7.07e-06	20.1714
rs151045759	T	C	10	52132768	3.4021	0.7136	0.0144355	1.87e-06	22.7291
rs181915136	T	C	21	19282612	1.4956	0.3319	0.00312594	6.6e-06	20.3055
rs2040571	A	G	12	111357727	-0.217	0.0351	0.128469	6.4e-10	38.2211
rs225759	A	C	6	168451920	0.7726	0.1682	0.240638	4.36e-06	21.0987
rs2384068	C	T	12	113273531	0.1557	0.029	0.708237	7.74e-08	28.8256
rs2896019	G	T	22	44333694	0.2204	0.0281	0.261961	4.47e-15	61.5188
rs34376875	T	C	9	4119816	0.2318	0.0523	0.0619367	9.32e-06	19.6436
rs36222034	A	G	15	67357678	0.1618	0.0345	0.160827	2.74e-06	21.9946
rs3801746	C	T	7	81779762	0.137	0.0305	0.324153	7.08e-06	20.1762
rs562216682	A	G	3	155410974	-0.1355	0.0294	0.512385	4.12e-06	21.2413
rs6006610	G	A	22	44399761	-0.1438	0.0279	0.500382	2.61e-07	26.5648
rs73160369	A	C	13	27031559	1.3014	0.2903	0.0650449	7.35e-06	20.0967
rs8081573	C	T	17	49008568	-0.3854	0.0752	0.913404	3e-07	26.2655
rs870178	A	G	17	72811517	0.9438	0.2027	0.134114	3.22e-06	21.6795
rs9277568	C	T	6	33057055	0.147	0.0281	0.398106	1.67e-07	27.3665
Chronic pancreatitis
rs112310555	T	C	19	35581994	0.3729	0.0761	0.0375997	9.71896e-07	24.0112
rs116007054	C	T	4	37382516	0.3613	0.0774	0.0691446	3.01801e-06	21.7897
rs116743228	C	T	5	147235395	0.5146	0.0938	0.0510789	4.12401e-08	30.0976
rs117046683	A	C	7	142454654	0.1743	0.0347	0.49704	5.03199e-07	25.231
rs12966839	A	G	18	71190501	0.1714	0.0366	0.716311	2.82501e-06	21.931
rs139895998	T	G	20	18791423	0.8996	0.1932	0.011733	3.209e-06	21.6812
rs142021118	A	G	21	19846898	0.8581	0.188	0.00880316	4.99402e-06	20.8333
rs184160832	G	A	6	169436929	1.0527	0.229	0.0123676	4.27504e-06	21.1318
rs2791583	G	A	6	153066513	0.2378	0.048	0.166093	7.26993e-07	24.5437
rs74550709	G	A	12	101988980	1.6545	0.2893	0.00841104	1.07399e-08	32.7066
rs748978	A	G	8	130003116	0.3425	0.0715	0.0693498	1.64301e-06	22.946
rs76315384	T	C	11	131961023	0.574	0.1255	0.0390812	4.76596e-06	20.9187
rs7699958	T	G	4	94753879	-0.1578	0.0334	0.494674	2.30898e-06	22.3213
rs77521444	G	A	15	48124254	0.405	0.0824	0.0600105	8.916e-07	24.1576
rs78291554	T	C	17	5696866	0.5021	0.0998	0.0628404	4.83103e-07	25.3115
rs78618741	G	A	2	168250523	0.7995	0.1551	0.022169	2.559e-07	26.5712

## Sheet: Table 3
SNPs used as instrumental variable for chronic gastrointestinal diseases in replication stage 1
Chronic gastritis
SNP	effect_allele	other_allele	chr	pos	beta	se	eaf	pval	F
rs115629817	C	T	6	38896982	0.5979	0.127	0.013717	2.52e-06	22.164
rs116185646	T	C	4	151710403	0.3999	0.0901	0.0242753	9.01e-06	19.6993
rs13086360	C	T	3	172334560	0.1117	0.0245	0.295596	5.01e-06	20.7861
rs140757569	T	G	5	132909084	0.4751	0.1014	0.0121993	2.81e-06	21.9529
rs1490586	A	C	4	105890017	0.1081	0.0239	0.319886	6.12e-06	20.4576
rs17266771	C	T	5	111506751	0.1708	0.0367	0.0962514	3.23e-06	21.6592
rs369946451	G	A	6	97087523	0.6514	0.1467	0.0262196	9.03e-06	19.7167
rs5016557	G	A	4	44558817	-0.3492	0.0764	0.330095	4.91e-06	20.891
rs7732758	T	C	5	78021241	0.099	0.022	0.499173	6.74e-06	20.2499
Peptic ulcer disease
rs141881307	T	C	5	102324022	1.15004	0.32043	0.981279	8.19306e-06	12.8813
rs2281452	G	A	6	47211975	0.521954	0.118067	0.927632	2.15557e-06	19.5437
rs71556322	G	A	6	89894879	0.700348	0.167483	0.95936	3.19624e-06	17.4858
rs74662063	A	G	1	119515740	0.820165	0.208012	0.971434	6.76485e-06	15.5463
rs7552772	G	A	1	87274174	0.817784	0.160578	0.146033	4.82382e-06	25.9361
rs7603141	C	T	2	238210985	0.326047	0.0709219	0.771178	3.02347e-06	21.1349
Gastric cancer
rs11683092	A	G	2	242070828	1.2422	0.2617	0.00948683	2.07e-06	22.5307
rs12986972	A	C	2	440937	0.347	0.0725	0.10798	1.71e-06	22.9077
rs13061520	A	G	3	37025534	0.5125	0.1156	0.0408049	9.2e-06	19.6549
rs143036326	A	G	5	95901445	0.7195	0.1622	0.0212655	9.12e-06	19.677
rs189170556	T	C	2	26205024	1.1111	0.2178	0.0124287	3.39e-07	26.0249
rs189926695	A	G	6	78194765	0.6128	0.1379	0.053113	8.83e-06	19.7473
rs2597736	G	T	5	40957719	-0.1249	0.0199	0.869455	3.43e-10	39.3928
rs28656035	A	C	5	124120110	0.3975	0.086	0.0299337	3.82e-06	21.3637
rs28733611	T	G	4	113176179	-0.0729	0.0159	0.519373	4.7e-06	21.0213
rs312494	A	G	4	125449003	0.0721	0.0157	0.42418	4.46e-06	21.0897
rs59585832	T	C	5	40744038	-0.1698	0.0164	0.269501	3.25e-25	107.198
rs74877537	T	C	1	191022305	0.8203	0.1737	0.0194916	2.32e-06	22.302
rs76085907	A	G	2	983892	0.1821	0.0409	0.215781	8.63e-06	19.8231
rs9277947	T	C	6	33197571	-0.2096	0.0335	0.0808669	3.94e-10	39.1463
Inflammatory bowel disease
rs10800309	G	A	1	161472158	-0.132111	0.010405	0.6578	6.15e-37	161.201
rs11677953	A	G	2	219121663	0.0790564	0.0100145	0.3969	2.92e-15	62.3147
rs11691685	G	A	2	145481827	-0.122467	0.0187977	0.08024	7.27e-11	42.4428
rs11713774	C	T	3	18765978	0.0942858	0.0142704	0.1427	3.92e-11	43.6511
rs12103	C	T	1	1247494	-0.0867354	0.0130755	0.8166	3.28e-11	43.9998
rs12411259	A	G	1	172866210	0.0669054	0.0115117	0.2401	6.18e-09	33.7768
rs1267499	C	T	6	14715882	0.0821443	0.0125131	0.81	5.22e-11	43.0923
rs13107612	T	C	4	102739980	0.0732561	0.0108741	0.2969	1.62e-11	45.3812
rs13407913	G	A	2	25097644	0.0917072	0.00988181	0.4306	1.69e-20	86.1209
rs1363907	A	G	5	96252803	0.0815026	0.0104086	0.4212	4.87e-15	61.3103
rs1420098	C	T	2	102984279	-0.0952951	0.0102776	0.3877	1.83e-20	85.9672
rs1517352	C	A	2	191931464	0.0778816	0.0102944	0.6048	3.87e-14	57.2325
rs16841904	T	C	1	197701992	0.0986319	0.0121772	0.2028	5.51e-16	65.6017
rs181826	A	C	5	141526057	0.0820444	0.0104471	0.6266	4.05e-15	61.671
rs1847472	A	C	6	90973159	-0.0672805	0.0108961	0.3421	6.63e-10	38.1251
rs2297559	A	G	1	160854526	0.0741659	0.0110454	0.6822	1.88e-11	45.0838
rs2974935	T	G	1	155181843	0.0687256	0.0100715	0.4948	8.87e-12	46.5612
rs34804116	A	C	5	72539850	-0.0574631	0.0104322	0.3867	3.62e-08	30.339
rs34856868	A	G	1	92554283	-0.195275	0.0340546	0.03159	9.8e-09	32.8789
rs35256947	C	T	2	231161026	0.0821647	0.0113176	0.2594	3.87e-13	52.7032
rs3776414	G	T	5	10689562	0.0773716	0.0101613	0.3756	2.65e-14	57.9748
rs4692386	C	T	4	26132361	0.0579752	0.0101746	0.593	1.21e-08	32.4657
rs4703855	T	C	5	71693899	-0.0710611	0.0109034	0.2998	7.16e-11	42.4732
rs4976646	C	T	5	176788570	0.0730113	0.0104794	0.3415	3.23e-12	48.538
rs56167332	A	C	5	158827769	0.155855	0.0104967	0.3375	7.17e-50	220.45
rs59655222	C	T	1	200875897	-0.159253	0.0113704	0.2809	1.43e-44	196.155
rs6456426	A	C	6	21438889	-0.0643405	0.0099028	0.4984	8.18e-11	42.2112
rs6588248	G	T	1	67652984	0.0819867	0.0099185	0.5297	1.38e-16	68.3234
rs6708373	G	A	2	234172846	0.134178	0.0099341	0.5277	1.43e-41	182.423
rs6740462	A	C	2	65667272	0.0799597	0.0116057	0.7378	5.59e-12	47.4651
rs6745185	G	T	2	241586960	0.0698267	0.0115253	0.7389	1.37e-09	36.704
rs71593329	G	T	5	158620079	-0.0978042	0.0126731	0.1998	1.19e-14	59.5558
rs72634258	C	T	1	8150638	-0.126877	0.0139965	0.1757	1.25e-19	82.1678
rs72924296	G	A	2	199543967	-0.0638392	0.0112629	0.2696	1.44e-08	32.1255
rs7523442	T	C	1	20165971	0.124537	0.00990061	0.5356	2.76e-36	158.215
rs7547569	C	T	1	67731368	-0.6472	0.0232516	0.06675	1.65e-170	774.723
rs7608910	G	A	2	61204856	0.126444	0.0100484	0.3909	2.6e-36	158.335
rs7657746	G	A	4	123161619	-0.0868542	0.0118004	0.244	1.83e-13	54.1705
rs769177	T	C	6	31547611	0.260903	0.0285603	0.02548	6.53e-20	83.4464
rs7711427	C	A	5	40414886	0.174764	0.0101797	0.613	4.63e-66	294.72
rs7773324	A	G	6	382559	0.061818	0.0106192	0.6002	5.84e-09	33.8861
rs79980175	C	A	5	40521892	-0.0953162	0.0148313	0.136	1.3e-10	41.3
rs974801	G	A	4	106071064	-0.0727718	0.0101382	0.3799	7.07e-13	51.5204
rs9836291	A	G	3	49697459	0.160867	0.0105244	0.2878	9.61e-53	233.622
Ulcerative colitis
rs10185424	G	T	2	102662888	-0.0965995	0.0125621	0.5396	1.47e-14	59.1299
rs10460566	A	G	2	25483121	-0.0817673	0.0144699	0.7611	1.6e-08	31.9308
rs10910092	G	A	1	2501516	-0.0863506	0.0127821	0.4676	1.42e-11	45.6361
rs111830527	A	G	1	22687173	-0.192324	0.0292804	0.05254	5.09e-11	43.1415
rs11676348	T	C	2	219010146	0.0744362	0.0124232	0.4763	2.08e-09	35.8991
rs12103	C	T	1	1247494	-0.0995588	0.0162944	0.8166	9.96e-10	37.3305
rs13136827	C	T	4	123171318	-0.111814	0.0176452	0.1622	2.35e-10	40.1533
rs1517352	C	A	2	191931464	0.0777839	0.0129859	0.6048	2.1e-09	35.8771
rs16841904	T	C	1	197701992	0.0860225	0.015305	0.2028	1.9e-08	31.5892
rs1801274	G	A	1	161479745	-0.170896	0.012653	0.4958	1.43e-41	182.414
rs35223180	T	G	1	8185902	-0.141003	0.0175766	0.1791	1.04e-15	64.353
rs36070529	A	G	5	158619835	-0.091704	0.0160211	0.1999	1.04e-08	32.7622
rs3774937	C	T	4	103434253	0.099276	0.0131621	0.3257	4.61e-14	56.8879
rs3776414	G	T	5	10689562	0.0704798	0.0128464	0.3756	4.1e-08	30.0987
rs4656958	G	A	1	160856964	0.0824158	0.0138702	0.6821	2.82e-09	35.3051
rs4676410	A	G	2	241563739	0.142022	0.0157426	0.2038	1.85e-19	81.3842
rs4712520	C	T	6	20640871	0.0929892	0.0166206	0.8182	2.21e-08	31.3007
rs4947328	G	A	6	31561747	0.239455	0.038129	0.02366	3.38e-10	39.4384
rs4973341	T	C	2	228660362	0.073473	0.0131405	0.6627	2.25e-08	31.2618
rs4976646	C	T	5	176788570	0.0787748	0.0132165	0.3415	2.52e-09	35.5241
rs56167332	A	C	5	158827769	0.141368	0.0131737	0.3375	7.27e-27	115.151
rs6426833	A	G	1	20171860	0.232387	0.0125836	0.536	3.77e-76	341.032
rs7547569	C	T	1	67731368	-0.495701	0.0291648	0.06675	8.71e-65	288.871
rs7608910	G	A	2	61204856	0.127099	0.0126851	0.3909	1.25e-23	100.387
rs7711427	C	A	5	40414886	0.088938	0.0127983	0.613	3.67e-12	48.2894
rs7738430	C	T	6	31508836	0.367964	0.0340763	0.02624	3.51e-27	116.597
rs9271858	G	A	6	32595223	0.122709	0.0129368	0.511	2.42e-21	89.9665
rs9836291	A	G	3	49697459	0.170257	0.0132458	0.2878	8.2e-38	165.21
rs9941524	G	A	2	199499443	0.0977156	0.0127881	0.4559	2.15e-14	58.3845
Crohn’s disease
rs11209026	A	G	1	67705958	-0.995199	0.0639	0.0563213	1.05e-54	242.536
rs112401990	A	G	2	61199327	0.132203	0.0237	0.373412	2.35e-08	31.1132
rs114607072	T	G	6	31351940	0.441797	0.0629	0.0402795	2.2e-12	49.329
rs12717899	T	G	5	141482341	0.159198	0.0289	0.793845	3.59e-08	30.3416
rs140054334	T	C	6	31587042	0.349797	0.0628	0.038307	2.57e-08	31.0221
rs147018773	T	C	5	150238521	0.321699	0.0375	0.0966978	8.89e-18	73.586
rs1873625	A	C	3	49666964	0.180704	0.0243	0.320264	1.09e-13	55.2944
rs4851586	C	T	2	103064264	-0.168899	0.0261	0.759729	9.94e-11	41.8728
rs6588243	C	A	1	67603383	0.131704	0.0234	0.589982	1.78e-08	31.6756
rs6704109	T	C	1	172857050	0.202002	0.0256	0.256123	2.77e-15	62.2572
rs6873866	C	T	5	96247810	-0.168096	0.0239	0.534873	2.06e-12	49.4626
rs697693	A	G	1	7886424	0.172296	0.0281	0.201415	8.36e-10	37.5921
rs7543234	T	C	1	155253308	0.155498	0.0267	0.238986	6.1e-09	33.9145
rs7713270	T	C	5	40440063	0.296602	0.0241	0.623824	6.97e-35	151.451
Celiac disease
rs10752747	T	G	1	2524915	-0.116197	0.0198763	0.3088	5.05e-09	34.173
rs13030124	A	G	2	204694263	-0.105138	0.018842	0.4502	2.4e-08	31.1336
rs13119723	G	A	4	123218313	-0.308838	0.0277233	0.1534	7.6e-29	124.09
rs13198474	A	G	6	25874423	0.946238	0.0311878	0.05478	1e-200	920.44
rs2441467	C	T	2	61374149	0.105261	0.0186632	0.4183	1.7e-08	31.8073
rs6926336	C	T	6	32407322	-0.812156	0.0804912	0.02191	6.12e-24	101.8
rs931	A	G	6	33054550	0.618424	0.0197579	0.3068	1e-200	979.615
Irritable bowel syndrome
rs10010358	A	C	4	5405805	-0.0355	0.008	0.2616	9.16e-06	19.6913
rs10044618	T	C	5	87781168	0.035	0.0069	0.4316	4.12e-07	25.7298
rs10917847	G	A	1	163752376	-0.0332	0.007	0.5344	1.87e-06	22.4946
rs11738752	C	A	5	124586111	0.0341	0.0077	0.2852	9.31e-06	19.6122
rs12464541	C	T	2	82353052	0.0421	0.0085	0.1999	7.27e-07	24.5315
rs1248825	C	A	3	84993411	-0.0444	0.0073	0.6747	1.2e-09	36.9929
rs12692627	A	G	2	161873799	-0.0373	0.0076	0.2838	8.31e-07	24.0873
rs12727764	T	G	1	158982477	-0.0437	0.0093	0.1602	2.95e-06	22.0798
rs1280622	A	C	3	136508008	0.0322	0.0069	0.5899	3.24e-06	21.7777
rs13013095	A	G	2	66627412	-0.0346	0.0078	0.287	9.38e-06	19.6771
rs13321176	G	T	3	150944808	-0.0478	0.0092	0.1702	1.8e-07	26.9947
rs142888522	A	G	4	157994712	-0.1556	0.0349	0.0112	8.01e-06	19.8777
rs188488	G	A	5	36992990	0.0362	0.008	0.4337	6.36e-06	20.4755
rs189713900	G	A	2	32329842	0.1528	0.0315	0.0156	1.18e-06	23.5301
rs213368	T	C	3	60268028	0.0413	0.0092	0.1654	7.66e-06	20.1522
rs2197542	T	G	2	119925686	0.0484	0.0105	0.1232	3.64e-06	21.2476
rs2728934	G	A	3	9463462	0.0374	0.0079	0.7379	2.09e-06	22.4123
rs2731562	A	C	2	144383183	-0.0317	0.0069	0.5117	3.66e-06	21.1066
rs3134615	A	C	1	40362066	-0.0358	0.0079	0.2486	5.84e-06	20.5357
rs4697055	G	A	4	24267336	0.0383	0.0084	0.2096	5.44e-06	20.7892
rs56246023	T	G	3	159713073	-0.0584	0.0123	0.1328	2.02e-06	22.5431
rs57810551	G	T	1	214526612	0.0336	0.0071	0.3609	2.29e-06	22.3955
rs6696068	T	G	1	53740797	-0.035	0.007	0.3891	5.8e-07	24.9999
rs6799861	G	T	3	23257084	-0.0325	0.0072	0.348	6.25e-06	20.3751
rs6887323	A	G	5	170848124	-0.0334	0.0069	0.5418	1.31e-06	23.4311
rs72811605	G	A	5	166034826	-0.0773	0.0166	0.0577	3.29e-06	21.6841
rs75963624	A	G	6	42089770	0.1854	0.0405	0.0099	4.77e-06	20.956
rs7751504	T	C	6	97425657	-0.0328	0.007	0.3822	2.96e-06	21.9558
rs80094675	A	G	2	98951593	0.0789	0.0175	0.0401	6.69e-06	20.3271
rs9874850	T	C	3	13919315	-0.0447	0.0099	0.1447	6.55e-06	20.3865
Colorectal cancer
rs10737238	G	A	1	183025303	-0.099488	0.019309	0.524947	2.57e-07	26.5451
rs116048367	G	A	3	99300470	-0.39473	0.083383	0.0173363	2.2e-06	22.4083
rs138893390	A	G	2	118416993	0.43402	0.092434	0.0115913	2.66e-06	22.0455
rs1397883	C	T	3	24083140	-0.14658	0.032832	0.0991178	8.02e-06	19.9305
rs151285752	A	C	2	183472258	0.35589	0.071933	0.026069	7.52e-07	24.4759
rs264604	T	C	2	159886836	-0.12794	0.027898	0.145072	4.52e-06	21.0295
rs2735940	G	A	5	1296486	0.092543	0.01937	0.498312	1.77e-06	22.824
rs316709	A	G	5	41659967	-0.16248	0.035025	0.0918893	3.5e-06	21.5182
rs74582373	G	A	2	209227533	-0.3351	0.075591	0.0199994	9.29e-06	19.6504
Nonalcoholic fatty liver disease
rs1397844	C	T	6	24006893	0.101063	0.0211625	0.200795	1.79e-06	22.806
rs2642442	T	C	1	220973563	0.0776752	0.0175301	0.708748	9.38e-06	19.6334
rs307569	C	A	3	12124003	-0.104435	0.0236277	0.871769	9.87e-06	19.5366
rs61811895	T	G	1	154976137	0.0949891	0.0214777	0.147117	9.75e-06	19.5601
rs710462	T	G	3	186963130	-0.0759048	0.0164732	0.537773	4.07e-06	21.2315
rs73943422	C	T	2	101663495	0.112683	0.0248727	0.110338	5.89e-06	20.5244
rs77888509	A	G	4	8242138	-0.114621	0.0243933	0.084493	2.62e-06	22.0793
Liver cirrhosis
rs11675346	T	C	2	232006757	1.5176	0.3403	0.0486426	8.2e-06	19.8879
rs11745694	A	G	5	114139525	0.1556	0.0331	0.267616	2.52e-06	22.0984
rs12511439	A	G	4	78838969	2.147	0.4758	0.0275177	6.41e-06	20.3616
rs13023481	A	G	2	213839773	0.1496	0.0316	0.715242	2.22e-06	22.4123
rs562216682	A	G	3	155410974	-0.1355	0.0294	0.512385	4.12e-06	21.2413
rs9277568	C	T	6	33057055	0.147	0.0281	0.398106	1.67e-07	27.3665
Chronic pancreatitis
rs116007054	C	T	4	37382516	0.3613	0.0774	0.0691446	3.01801e-06	21.7897
rs116743228	C	T	5	147235395	0.5146	0.0938	0.0510789	4.12401e-08	30.0976
rs7699958	T	G	4	94753879	-0.1578	0.0334	0.494674	2.30898e-06	22.3213
rs78618741	G	A	2	168250523	0.7995	0.1551	0.022169	2.559e-07	26.5712

## Sheet: Table 4
SNPs used as instrumental variable for chronic gastrointestinal diseases in replication stage 2
Chronic gastritis
SNP	effect_allele	other_allele	chr	pos	beta	se	eaf	pval	F
rs1016342	T	C	8	128092455	-0.103	0.0219	0.512336	2.68201e-06	22.12
rs10744379	G	T	12	129072316	-0.105	0.022	0.598604	1.81798e-06	22.7788
rs115629817	C	T	6	38896982	0.5979	0.127	0.013717	2.51901e-06	22.164
rs116185646	T	C	4	151710403	0.3999	0.0901	0.0242753	9.01094e-06	19.6993
rs1175221	A	G	13	44881484	-0.3515	0.0791	0.293145	8.76799e-06	19.7468
rs118104771	T	C	8	10804558	0.3564	0.0689	0.0327254	2.323e-07	26.7569
rs12228375	A	C	12	90929652	-0.1488	0.0316	0.167412	2.46797e-06	22.1733
rs12285122	A	G	11	118733830	0.4119	0.089	0.118869	3.67198e-06	21.4191
rs13086360	C	T	3	172334560	0.1117	0.0245	0.295596	5.01499e-06	20.7861
rs139815501	C	T	11	118177659	0.4542	0.0937	0.0145122	1.258e-06	23.497
rs140757569	T	G	5	132909084	0.4751	0.1014	0.0121993	2.81397e-06	21.9529
rs148616160	A	G	17	79324819	0.6508	0.1315	0.01135	7.45796e-07	24.493
rs1490586	A	C	4	105890017	0.1081	0.0239	0.319886	6.11505e-06	20.4576
rs17266771	C	T	5	111506751	0.1708	0.0367	0.0962514	3.234e-06	21.6592
rs17875093	A	G	7	126899880	0.2443	0.052	0.0516719	2.60202e-06	22.0718
rs2190345	G	A	7	41110311	0.1178	0.026	0.781188	5.84104e-06	20.5278
rs28706606	T	C	16	76029681	0.1512	0.0304	0.150972	6.77907e-07	24.7374
rs369946451	G	A	6	97087523	0.6514	0.1467	0.0262196	9.03192e-06	19.7167
rs485064	T	G	11	125953664	0.1031	0.0233	0.613542	9.97493e-06	19.5796
rs5016557	G	A	4	44558817	-0.3492	0.0764	0.330095	4.911e-06	20.891
rs6069751	T	C	20	55024447	-0.1156	0.0244	0.351661	2.25502e-06	22.4457
rs6130530	T	C	20	42739719	0.1277	0.0247	0.321681	2.40198e-07	26.7292
rs61897703	T	G	11	119672586	0.3442	0.0774	0.0370631	8.82409e-06	19.776
rs6572989	T	C	14	20433207	-0.1188	0.0247	0.424277	1.47499e-06	23.1333
rs73163403	A	G	13	30714846	0.4194	0.0875	0.0189233	1.64502e-06	22.9741
rs73173642	C	A	7	157952604	-0.3397	0.0707	0.103429	1.52398e-06	23.0861
rs73427037	C	T	12	113268600	0.6871	0.1528	0.065474	6.87401e-06	20.2205
rs74440624	C	T	4	61557034	0.3172	0.0692	0.139969	4.59695e-06	21.0113
rs7732758	T	C	5	78021241	0.099	0.022	0.499173	6.73504e-06	20.2499
Peptic ulcer disease
rs10784276	A	C	12	62347124	0.300925	0.0674163	0.612833	9.27e-06	19.9245
rs118110731	A	G	7	75903797	-0.864252	0.169945	0.988223	7.9e-06	25.8621
rs141881307	T	C	5	102324022	1.15004	0.32043	0.981279	8.19e-06	12.8813
rs1428825	C	T	16	62774971	0.495119	0.102444	0.285472	5.29e-06	23.3586
rs17500053	T	C	12	24454271	0.629638	0.144279	0.948228	1.65e-06	19.0448
rs2281452	G	A	6	47211975	0.521954	0.118067	0.927632	2.16e-06	19.5437
rs2928940	T	C	18	49443797	-0.430262	0.0976193	0.439395	3.64e-06	19.4265
rs56303595	A	C	15	91792751	0.302901	0.0669834	0.672285	6.02e-06	20.4488
rs71556322	G	A	6	89894879	0.700348	0.167483	0.95936	3.2e-06	17.4858
rs74662063	A	G	1	119515740	0.820165	0.208012	0.971434	6.76e-06	15.5463
rs74867844	C	T	15	77408674	-0.77654	0.149732	0.985387	3.53e-06	26.8967
rs7552772	G	A	1	87274174	0.817784	0.160578	0.146033	4.82e-06	25.9361
rs7603141	C	T	2	238210985	0.326047	0.0709219	0.771178	3.02e-06	21.1349
rs79530606	C	T	12	129344196	0.591943	0.147992	0.940091	9.91e-06	15.9986
Gastric cancer
rs111330133	A	G	15	99066886	-0.3181	0.0688	0.0170346	3.72e-06	21.3771
rs11137856	C	T	9	81425512	-0.1082	0.0241	0.187848	6.84e-06	20.1567
rs1117729	C	T	20	29870322	-0.0875	0.018	0.80257	1.09e-06	23.6303
rs11683092	A	G	2	242070828	1.2422	0.2617	0.00948683	2.07e-06	22.5307
rs12986972	A	C	2	440937	0.347	0.0725	0.10798	1.71e-06	22.9077
rs13061520	A	G	3	37025534	0.5125	0.1156	0.0408049	9.2e-06	19.6549
rs13263268	T	G	8	18046322	-0.2758	0.0597	0.0351361	3.78e-06	21.3421
rs142083438	T	C	12	30064886	0.3817	0.086	0.031613	9e-06	19.6991
rs143036326	A	G	5	95901445	0.7195	0.1622	0.0212655	9.12e-06	19.677
rs17138478	A	C	17	36073320	-0.0883	0.0195	0.156068	5.67e-06	20.5046
rs189170556	T	C	2	26205024	1.1111	0.2178	0.0124287	3.39e-07	26.0249
rs189926695	A	G	6	78194765	0.6128	0.1379	0.053113	8.83e-06	19.7473
rs2597736	G	T	5	40957719	-0.1249	0.0199	0.869455	3.43e-10	39.3928
rs2598405	A	G	7	33607847	-0.0938	0.0176	0.190033	1.05e-07	28.4039
rs28656035	A	C	5	124120110	0.3975	0.086	0.0299337	3.82e-06	21.3637
rs28733611	T	G	4	113176179	-0.0729	0.0159	0.519373	4.7e-06	21.0213
rs312494	A	G	4	125449003	0.0721	0.0157	0.42418	4.46e-06	21.0897
rs34064666	G	T	19	6469052	0.5964	0.1296	0.0613281	4.22e-06	21.177
rs41542719	C	T	6	31239593	-0.0927	0.0165	0.376575	1.77e-08	31.5638
rs532257284	T	C	3	20397410	1.3083	0.2835	0.02718	3.93e-06	21.2964
rs535332671	C	T	7	76133131	0.5245	0.1132	0.0771643	3.57e-06	21.4682
rs59585832	T	C	5	40744038	-0.1698	0.0164	0.269501	3.25e-25	107.198
rs6066825	G	A	20	47340117	-0.0756	0.0168	0.335389	7.01e-06	20.2499
rs71498424	G	A	9	83502652	1.5267	0.3406	0.00821235	7.4e-06	20.0917
rs72690905	T	C	8	143713207	-0.1299	0.0213	0.0634312	1.05e-09	37.1927
rs74877537	T	C	1	191022305	0.8203	0.1737	0.0194916	2.32e-06	22.302
rs76085907	A	G	2	983892	0.1821	0.0409	0.215781	8.63e-06	19.8231
rs76700116	C	A	9	136126499	0.0983	0.0189	0.12243	2.11e-07	27.0509
rs8005897	T	C	14	92015201	0.0732	0.016	0.486	4.87e-06	20.9305
rs9277947	T	C	6	33197571	-0.2096	0.0335	0.0808669	3.94e-10	39.1463
rs9580424	T	C	13	23257708	0.251	0.0546	0.22976	4.22e-06	21.133
Celiac disease
rs10752747	T	G	1	2524915	-0.116197	0.0198763	0.3088	5.05e-09	34.173
rs10892258	A	G	11	118579865	-0.149545	0.0222305	0.2331	1.73e-11	45.2491
rs11979905	G	A	7	37437877	0.162969	0.0292373	0.1076	2.49e-08	31.067
rs12527282	T	C	6	137967252	-0.154551	0.0209646	0.2799	1.69e-13	54.3419
rs13030124	A	G	2	204694263	-0.105138	0.018842	0.4502	2.4e-08	31.1336
rs13119723	G	A	4	123218313	-0.308838	0.0277233	0.1534	7.6e-29	124.09
rs2441467	C	T	2	61374149	0.105261	0.0186632	0.4183	1.7e-08	31.8073
rs6498114	T	G	16	10964118	-0.131028	0.0211506	0.756	5.83e-10	38.3749
rs6926336	C	T	6	32432464	-0.812156	0.0804912	0.02191	6.12e-24	101.8
Liver cirrhosis								5.54e-06	20.6397
rs112614817	G	A	11	4480564	2.1239	0.4675	0.027801	3.27e-06	21.6476
rs113693512	C	T	20	43892317	3.5114	0.7547	0.0134765	8.2e-06	19.8879
rs11675346	T	C	2	232006757	1.5176	0.3403	0.0486426	2.52e-06	22.0984
rs11745694	A	G	5	114139525	0.1556	0.0331	0.267616	6.92e-06	20.2154
rs117779010	A	G	9	21939283	1.8749	0.417	0.0337156	6.41e-06	20.3616
rs12511439	A	G	4	78838969	2.147	0.4758	0.0275177	2.22e-06	22.4123
rs13023481	A	G	2	213839773	0.1496	0.0316	0.715242	9.18e-06	19.6758
rs144578280	G	A	12	22105894	3.345	0.7541	0.0126175	7.07e-06	20.1714
rs148450560	T	C	12	100354912	1.6712	0.3721	0.0434755	5.03e-06	20.8254
rs149165418	A	G	14	23234571	3.1228	0.6843	0.0158605	1.87e-06	22.7291
rs151045759	T	C	10	52132768	3.4021	0.7136	0.0144355	6.6e-06	20.3055
rs181915136	T	C	21	19282612	1.4956	0.3319	0.00312594	6.4e-10	38.2211
rs2040571	A	G	12	111357727	-0.217	0.0351	0.128469	4.36e-06	21.0987
rs225759	A	C	6	168451920	0.7726	0.1682	0.240638	7.74e-08	28.8256
rs2384068	C	T	12	113273531	0.1557	0.029	0.708237	4.47e-15	61.5188
rs2896019	G	T	22	44333694	0.2204	0.0281	0.261961	9.32e-06	19.6436
rs34376875	T	C	9	4119816	0.2318	0.0523	0.0619367	2.74e-06	21.9946
rs36222034	A	G	15	67357678	0.1618	0.0345	0.160827	7.08e-06	20.1762
rs3801746	C	T	7	81779762	0.137	0.0305	0.324153	4.12e-06	21.2413
rs562216682	A	G	3	155410974	-0.1355	0.0294	0.512385	2.61e-07	26.5648
rs6006610	G	A	22	44399761	-0.1438	0.0279	0.500382	3.12e-07	26.1927
rs61789434	A	C	4	20474243	0.7206	0.1408	0.405189	7.35e-06	20.0967
rs73160369	A	C	13	27031559	1.3014	0.2903	0.0650449	3e-07	26.2655
rs8081573	C	T	17	49008568	-0.3854	0.0752	0.913404	3.22e-06	21.6795
rs870178	A	G	17	72811517	0.9438	0.2027	0.134114	1.67e-07	27.3665
rs9277568	C	T	6	33057055	0.147	0.0281	0.398106
Chronic pancreatitis
rs112310555	T	C	19	35581994	0.3729	0.0761	0.0375997	9.72e-07	24.0112
rs116007054	C	T	4	37382516	0.3613	0.0774	0.0691446	3.02e-06	21.7897
rs116743228	C	T	5	147235395	0.5146	0.0938	0.0510789	4.12e-08	30.0976
rs117046683	A	C	7	142454654	0.1743	0.0347	0.49704	5.03e-07	25.231
rs12966839	A	G	18	71190501	0.1714	0.0366	0.716311	2.83e-06	21.931
rs139895998	T	G	20	18791423	0.8996	0.1932	0.011733	3.21e-06	21.6812
rs142021118	A	G	21	19846898	0.8581	0.188	0.00880316	4.99e-06	20.8333
rs184160832	G	A	6	169436929	1.0527	0.229	0.0123676	4.28e-06	21.1318
rs2791583	G	A	6	153066513	0.2378	0.048	0.166093	7.27e-07	24.5437
rs74550709	G	A	12	101988980	1.6545	0.2893	0.00841104	1.07e-08	32.7066
rs748978	A	G	8	130003116	0.3425	0.0715	0.0693498	1.64e-06	22.946
rs76315384	T	C	11	131961023	0.574	0.1255	0.0390812	4.77e-06	20.9187
rs7699958	T	G	4	94753879	-0.1578	0.0334	0.494674	2.31e-06	22.3213
rs77521444	G	A	15	48124254	0.405	0.0824	0.0600105	8.92e-07	24.1576
rs78618741	G	A	2	168250523	0.7995	0.1551	0.022169	2.56e-07	26.5712

## Sheet: Table 5
Causal estimates of chronic gastrointestinal diseases on ED in Bovijn J et al’GWAS
Exposure	Method	nSNP	or	or_lci95	or_uci95	P.value
CG	MR Egger	29	1.014	0.912	1.126	0.803
	Weighted median	29	0.993	0.918	1.074	0.86
	Inverse variance weighted	29	0.974	0.918	1.034	0.393
	Simple mode	29	0.994	0.854	1.157	0.939
	Weighted mode	29	0.997	0.902	1.102	0.959
PUD	MR Egger	14	0.964	0.885	1.051	0.425
	Weighted median	14	0.986	0.941	1.032	0.54
	Inverse variance weighted	14	0.975	0.944	1.006	0.109
	Simple mode	14	0.942	0.878	1.01	0.119
	Weighted mode	14	0.982	0.928	1.04	0.548
GC	MR Egger	31	1.028	0.959	1.103	0.437
	Weighted median	31	1.071	0.999	1.148	0.053
	Inverse variance weighted	31	1.036	0.986	1.09	0.163
	Simple mode	31	1.069	0.964	1.184	0.214
	Weighted mode	31	1.058	0.973	1.15	0.194
CeD	MR Egger	9	0.957	0.82	1.116	0.592
	Weighted median	9	0.969	0.871	1.078	0.562
	Inverse variance weighted	9	0.978	0.899	1.063	0.595
	Simple mode	9	0.979	0.848	1.131	0.781
	Weighted mode	9	0.973	0.853	1.11	0.693
LC	MR Egger	26	1.00996	0.987299	1.03314	0.400489
	Weighted median	26	1.01935	0.994382	1.04494	0.129843
	Inverse variance weighted	26	1.00529	0.987375	1.02352	0.565365
	Simple mode	26	1.01299	0.978617	1.04857	0.470532
	Weighted mode	26	1.01299	0.987942	1.03867	0.322036
CP	MR Egger	15	1.048	0.955	1.15	0.339
	Weighted median	15	1.028	0.95	1.112	0.493
	Inverse variance weighted	15	1.025	0.97	1.083	0.383
	Simple mode	15	1.031	0.903	1.176	0.662
	Weighted mode	15	1.019	0.904	1.149	0.759
